# Supplementary material for: Predicting movement speed of beetles from body size and temperature
Source: Mov Ecol. 2023 May 16;11:27. doi: 10.1186/s40462-023-00389-y (PMC10189998; doi:10.1186/s40462-023-00389-y)
Supplement: Supplementary file 1 — Additional file 1. Supplementary tables and figures. [file 40462_2023_389_MOESM1_ESM.xlsx]

## Sheet: Data
recordUID	species	speciesID	weight_mg	habReq	date	year	timeStart	timeStop	temperature	relative humidity	chamber ID	avg.speed.mPs
51792239	H.affinis	HA50_06	50	xerophil	10.07.2018	2018	15:05:00	16:05:00	20	50	D3	0.0436979
38534285	H.affinis	HA50_04	57	xerophil	09.07.2018	2018	15:50:00	16:50:00	20	50	D4	0.0392794
4060101	H.affinis	HA50_17	58	xerophil	07.08.2018	2018	14:45:00	15:45:00	25	50	D3	0.0595452
77919852	H.affinis	HA50_15	58	xerophil	09.08.2018	2018	13:15:00	14:15:00	30	50	D4	0.047525
38228044	H.affinis	HA50_03	85	xerophil	12.07.2018	2018	11:35:00	12:35:00	20	50	D4	0.0419854
93153362	H.affinis	HA50_11	85	xerophil	17.07.2018	2018	12:30:00	13:30:00	25	50	D3	0.0617528
90537560	P.melanarius	PM50_41	96	hygrophil	16.08.2018	2018	15:15:00	16:15:00	30	50	D3	0.0465568
88145100	P.melanarius	PM50_40	143	hygrophil	02.08.2018	2018	16:05:00	17:05:00	25	50	D4	0.0760382
70957529	P.melanarius	PM50_34	143	hygrophil	10.08.2018	2018	13:45:00	14:45:00	30	50	D4	0.0709918
40090161	P.melanarius	PM50_51	152	hygrophil	09.08.2018	2018	15:40:00	16:40:00	30	50	D3	0.055219
54901145	P.melanarius	PM50_26	184	hygrophil	14.08.2018	2018	13:30:00	14:30:00	30	50	D3	0.101729
51281475	P.melanarius	PM50_24	209	hygrophil	25.07.2018	2018	14:20:00	15:20:00	25	50	D4	0.107003
13776431	P.melanarius	PM50_11	218	hygrophil	12.07.2018	2018	11:35:00	12:35:00	20	50	D3	0.0436307
32038059	P.melanarius	PM50_14	218	hygrophil	18.07.2018	2018	13:35:00	14:35:00	25	50	D4	0.0494545
83937756	P.melanarius	PM50_39	233	hygrophil	21.06.2018	2018	15:45:00	16:45:00	15	50	D4	0.0587879
37244354	P.melanarius	PM50_19	233	hygrophil	03.07.2018	2018	15:00:00	16:20:00	20	50	D3	0.0779755
36279944	P.melanarius	PM50_18	246	hygrophil	09.07.2018	2018	13:20:00	14:20:00	20	50	D3	0.0640556
34941281	P.melanarius	PM50_16	249	hygrophil	14.08.2018	2018	15:15:00	16:15:00	30	50	D3	0.0912568
67362246	P.melanarius	PM50_32	259	hygrophil	14.08.2018	2018	13:30:00	14:30:00	30	50	D4	0.106562
4379437	P.melanarius	PM50_09	282	hygrophil	18.07.2018	2018	11:45:00	12:45:00	25	50	D4	0.0293035
2487664	N.brevicollis	NB70_24	38	hygrophil	03.12.2019	2019	13:40:00	14:40:00	14	70	D4	0.0222788
82487852	N.brevicollis	NB70_14	42	hygrophil	14.11.2019	2019	11:32:00	12:32:00	11	70	D3	0.0374797
30823390	N.brevicollis	NB70_07	43	hygrophil	01.11.2019	2019	11:00:00	12:00:00	8	70	D3	0.028587
51472222	N.brevicollis	NB50_12	46	hygrophil	09.10.2019	2019	12:49:00	13:49:00	20	50	D4	0.0406424
62237671	N.brevicollis	NB70_15	47	hygrophil	14.11.2019	2019	12:46:00	13:46:00	11	70	D3	0.0308533
97371911	N.brevicollis	NB70_20	48	hygrophil	29.11.2019	2019	11:33:00	12:33:00	23	70	D4	0.0655449
27819691	N.brevicollis	NB50_03	49	hygrophil	25.09.2019	2019	15:17:00	16:17:00	8	50	D4	0.0326298
45911208	N.brevicollis	NB70_22	49	hygrophil	03.12.2019	2019	11:11:00	12:11:00	14	70	D4	0.0385867
84150726	N.brevicollis	NB50_16	49	hygrophil	10.10.2019	2019	11:13:00	12:13:00	17	50	D3	0.0732873
38142981	N.brevicollis	NB70_13	50	hygrophil	14.11.2019	2019	10:16:00	11:16:00	11	70	D3	0.0375048
31694822	N.brevicollis	NB70_21	50	hygrophil	29.11.2019	2019	12:48:00	13:48:00	23	70	D4	0.0608853
97220532	N.brevicollis	NB70_09	51	hygrophil	01.11.2019	2019	13:33:00	14:33:00	8	70	D3	0.0287511
44536591	N.brevicollis	NB70_04	51	hygrophil	29.10.2019	2019	11:16:00	12:16:00	29	70	D4	0.0841406
33608764	N.brevicollis	NB70_16	52	hygrophil	28.11.2019	2019	10:33:00	11:33:00	26	70	D4	0.0562579
88419766	N.brevicollis	NB50_19	53	hygrophil	10.10.2019	2019	12:28:00	13:28:00	14	50	D4	0.0653915
60514133	N.brevicollis	NB50_13	53	hygrophil	09.10.2019	2019	12:49:00	13:49:00	26	50	D3	0.108031
58030979	N.brevicollis	NB70_05	53	hygrophil	29.10.2019	2019	12:32:00	13:32:00	29	70	D4	0.0240966
92697188	N.brevicollis	NB70_27	54	hygrophil	04.12.2019	2019	13:25:00	14:25:00	32	70	D3	0.0143564
97129167	N.brevicollis	NB50_21	55	hygrophil	10.10.2019	2019	13:44:00	14:44:00	14	50	D4	0.0591682
30354707	N.brevicollis	NB50_10	56	hygrophil	09.10.2019	2019	11:31:00	12:31:00	20	50	D4	0.0554028
70483975	N.brevicollis	NB50_09	57	hygrophil	08.10.2019	2019	14:11:00	15:11:00	11	50	D4	0.0616723
81346356	N.brevicollis	NB70_02	58	hygrophil	28.10.2019	2019	12:34:00	13:34:00	20	70	D3	0.0659328
95282176	N.brevicollis	NB50_11	59	hygrophil	09.10.2019	2019	11:31:00	12:31:00	26	50	D3	0.087183
60285285	N.brevicollis	NB50_20	60	hygrophil	10.10.2019	2019	13:44:00	14:44:00	17	50	D3	0.0896758
33733106	N.brevicollis	NB50_26	60	hygrophil	11.10.2019	2019	13:12:00	14:12:00	23	50	D3	0.0814299
18168602	N.brevicollis	NB50_15	60	hygrophil	09.10.2019	2019	14:04:00	15:04:00	26	50	D3	0.0802041
76144655	N.brevicollis	NB70_12	61	hygrophil	11.11.2019	2019	13:48:00	14:48:00	17	70	D4	0.0381462
98250758	N.brevicollis	NB70_03	61	hygrophil	28.10.2019	2019	13:49:00	14:49:00	20	70	D3	0.0426149
3226122	N.brevicollis	NB50_22	61	hygrophil	11.10.2019	2019	10:39:00	11:39:00	32	50	D4	0.0113485
39996347	N.brevicollis	NB70_23	62	hygrophil	03.12.2019	2019	12:26:00	13:26:00	14	70	D4	0.0590327
80105823	N.brevicollis	NB50_14	62	hygrophil	09.10.2019	2019	14:04:00	15:04:00	20	50	D4	0.0692197
35033351	N.brevicollis	NB70_08	63	hygrophil	01.11.2019	2019	12:16:00	13:16:00	8	70	D3	0.023349
33971258	N.brevicollis	NB70_06	63	hygrophil	29.10.2019	2019	13:47:00	14:47:00	29	70	D4	0.0076884
96103821	N.brevicollis	NB70_17	64	hygrophil	28.11.2019	2019	11:48:00	12:48:00	26	70	D4	0.0615938
14983882	N.brevicollis	NB70_19	65	hygrophil	29.11.2019	2019	10:18:00	11:18:00	23	70	D4	0.0722516
92183256	N.brevicollis	NB70_18	66	hygrophil	28.11.2019	2019	13:03:00	14:03:00	26	70	D4	0.0582562
25816550	N.brevicollis	NB50_04	66	hygrophil	08.10.2019	2019	11:41:00	12:41:00	29	50	D3	0.0707086
4966805	N.brevicollis	NB70_26	66	hygrophil	04.12.2019	2019	12:10:00	13:10:00	32	70	D3	0.0184842
95117899	N.brevicollis	NB50_05	68	hygrophil	08.10.2019	2019	11:41:00	12:41:00	11	50	D4	0.062783
56748539	N.brevicollis	NB70_10	68	hygrophil	11.11.2019	2019	11:19:00	12:19:00	17	70	D4	0.0553819
83898515	N.brevicollis	NB50_23	68	hygrophil	11.10.2019	2019	10:39:00	11:39:00	23	50	D3	0.0742284
85368090	N.brevicollis	NB50_08	69	hygrophil	08.10.2019	2019	14:11:00	15:11:00	29	50	D3	0.0484019
32556788	N.brevicollis	NB50_18	71	hygrophil	10.10.2019	2019	12:28:00	13:28:00	17	50	D3	0.0569767
52536287	N.brevicollis	NB50_06	71	hygrophil	08.10.2019	2019	12:56:00	13:56:00	29	50	D3	0.0730742
69555216	N.brevicollis	NB50_07	76	hygrophil	08.10.2019	2019	12:56:00	13:56:00	11	50	D4	0.0569309
85897814	N.brevicollis	NB70_25	76	hygrophil	04.12.2019	2019	10:56:00	11:56:00	32	70	D3	0.0395961
40658937	N.brevicollis	NB50_24	77	hygrophil	11.10.2019	2019	11:57:00	12:57:00	32	50	D4	0.0103396
70253919	N.brevicollis	NB50_17	78	hygrophil	10.10.2019	2019	11:13:00	12:13:00	14	50	D4	0.0522896
76824744	N.brevicollis	NB50_25	78	hygrophil	11.10.2019	2019	11:57:00	12:57:00	23	50	D3	0.0750339
14816503	N.brevicollis	NB50_02	79	hygrophil	25.09.2019	2019	13:52:00	14:52:00	8	50	D4	0.0424548
46087966	N.brevicollis	NB50_01	81	hygrophil	25.09.2019	2019	12:29:00	13:29:00	8	50	D4	0.0473889
50394058	N.brevicollis	NB70_11	83	hygrophil	11.11.2019	2019	12:33:00	13:33:00	17	70	D4	0.0551586
40149400	N.brevicollis	NB70_01	83	hygrophil	28.10.2019	2019	11:19:00	12:19:00	20	70	D3	0.0503224
82804233	N.brevicollis	NB50_27	86	hygrophil	11.10.2019	2019	13:12:00	14:12:00	32	50	D4	0.0113833
95803825	P.cristatus	PM50_04	226	hygrophil	24.10.2019	2019	12:17:00	13:17:00	8	50	D3	0.0204617
14192914	C.nemoralis	CN70_09	237	nsp	13.11.2019	2019	11:07:00	12:07:00	11	70	D4	0.00883456
64004214	P.cristatus	PM70_01	242	hygrophil	12.11.2019	2019	09:26:00	10:26:00	14	70	D3	0.0638699
3547866	P.cristatus	PM50_01	275	hygrophil	24.10.2019	2019	13:21:00	14:21:00	8	50	D3	0.0258601
49920154	C.nemoralis	CN50_15	278	nsp	27.11.2019	2019	11:06:00	12:06:00	32	50	D3	0.031174
46332325	P.cristatus	PM70_02	286	hygrophil	13.11.2019	2019	13:37:00	14:37:00	11	70	D4	0.0128936
76481507	P.cristatus	PM70_03	289	hygrophil	28.11.2019	2019	11:48:00	12:48:00	11	70	D3	0.0456174
76047269	P.cristatus	PM50_07	303	hygrophil	13.11.2019	2019	11:07:00	12:07:00	20	50	D3	0.0845651
22961167	A.dorsalis	AD70_25	10	xerophil	04.06.2020	2020	11:50:00	12:50:00	32	70	D3	0.0625676
3002384	A.dorsalis	AD70_08	11	xerophil	25.05.2020	2020	15:24:00	16:24:00	8	70	D3	0.00962273
35221039	A.dorsalis	AD70_03	11	xerophil	18.05.2020	2020	14:18:00	15:18:00	11	70	D4	0.024651
11983200	A.dorsalis	AD70_26	11	xerophil	04.06.2020	2020	13:08:00	14:08:00	32	70	D3	0.0440081
74802062	A.dorsalis	AD70_28	11	xerophil	12.06.2020	2020	11:27:00	12:27:00	32	70	D4	0.0391231
86433395	A.dorsalis	AD70_04	12	xerophil	20.05.2020	2020	11:14:00	12:14:00	20	70	D4	0.0359626
81105771	A.dorsalis	AD70_05	12	xerophil	20.05.2020	2020	12:31:00	13:31:00	20	70	D4	0.0387052
34788632	A.dorsalis	AD70_09	13	xerophil	25.05.2020	2020	16:37:00	17:37:00	8	70	D3	0.0193696
52088287	A.dorsalis	AD70_16	13	xerophil	02.06.2020	2020	11:58:00	12:58:00	14	70	D3	0.0326736
85816402	A.dorsalis	AD70_13	13	xerophil	27.05.2020	2020	11:43:00	12:43:00	26	70	D4	0.0406427
14475451	A.dorsalis	AD70_21	14	xerophil	02.06.2020	2020	14:28:00	15:28:00	23	70	D4	0.0442869
6006213	A.dorsalis	AD70_22	14	xerophil	03.06.2020	2020	11:31:00	12:31:00	29	70	D3	0.05817
19718537	A.dorsalis	AD70_27	14	xerophil	04.06.2020	2020	14:23:00	15:23:00	32	70	D3	0.0461467
64855660	A.dorsalis	AD70_11	15	xerophil	27.05.2020	2020	13:01:00	14:01:00	17	70	D3	0.0286616
6695198	A.dorsalis	AD70_12	15	xerophil	27.05.2020	2020	14:17:00	15:17:00	17	70	D3	0.0351275
13973129	A.dorsalis	AD70_06	15	xerophil	20.05.2020	2020	13:45:00	14:45:00	20	70	D4	0.0535477
64785350	A.dorsalis	AD70_19	15	xerophil	02.06.2020	2020	11:58:00	12:58:00	23	70	D4	0.0374399
76012638	A.dorsalis	AD70_02	16	xerophil	18.05.2020	2020	13:05:00	14:05:00	11	70	D4	0.0239717
40839239	A.dorsalis	AD70_18	16	xerophil	02.06.2020	2020	14:28:00	15:28:00	14	70	D3	0.0329343
58354849	A.dorsalis	AD70_14	16	xerophil	27.05.2020	2020	13:01:00	14:01:00	26	70	D4	0.0396826
72457992	A.dorsalis	AD70_23	16	xerophil	03.06.2020	2020	12:45:00	13:45:00	29	70	D3	0.0495743
71333865	A.dorsalis	AD70_07	17	xerophil	25.05.2020	2020	14:07:00	15:07:00	8	70	D3	0.0121989
80591931	A.dorsalis	AD70_01	17	xerophil	18.05.2020	2020	11:49:00	12:49:00	11	70	D4	0.0176561
30862892	A.dorsalis	AD70_10	17	xerophil	27.05.2020	2020	11:43:00	12:43:00	17	70	D3	0.0270069
25925635	A.dorsalis	AD70_20	17	xerophil	02.06.2020	2020	13:13:00	14:13:00	23	70	D4	0.0443254
91858991	A.dorsalis	AD70_15	18	xerophil	27.05.2020	2020	14:17:00	15:17:00	26	70	D4	0.0479718
1109462	A.dorsalis	AD70_24	18	xerophil	03.06.2020	2020	14:00:00	15:00:00	29	70	D3	0.0612073
37627071	A.dorsalis	AD70_17	20	xerophil	02.06.2020	2020	13:13:00	14:13:00	14	70	D3	0.0290374
41247661	C.granulatus	CG70_13	228	hygrophil	12.06.2020	2020	12:41:00	13:41:00	32	70	D3	0.098744
4991573	C.granulatus	CG70_03	232	hygrophil	19.05.2020	2020	14:25:00	15:25:00	26	70	D4	0.101585
48149799	A.parallelus	AP70_01	249	hygrophil	10.06.2020	2020	14:27:00	15:27:00	17	70	D4	0.0379458
35973250	C.granulatus	CG70_14	254	hygrophil	12.06.2020	2020	12:41:00	13:41:00	32	70	D4	0.108926
8058650	C.granulatus	CG70_04	258	hygrophil	25.05.2020	2020	14:07:00	15:07:00	14	70	D4	0.0519939
32257086	C.granulatus	CG70_05	258	hygrophil	25.05.2020	2020	15:23:00	16:23:00	14	70	D4	0.0358844
74313012	P.cristatus	PM50_05	261	hygrophil	24.10.2019	2020	12:17:00	13:17:00	26	50	D4	0.0491045
29700615	C.granulatus	CG70_06	263	hygrophil	28.05.2020	2020	11:53:00	12:53:00	14	70	D4	0.0284193
50484126	C.granulatus	CG70_02	277	hygrophil	19.05.2020	2020	13:10:00	14:10:00	26	70	D4	0.107503
80450500	A.parallelus	AP70_08	281	hygrophil	11.06.2020	2020	13:56:00	14:56:00	20	70	D3	0.0448579
86976281	C.granulatus	CG70_01	281	hygrophil	19.05.2020	2020	11:56:00	12:56:00	26	70	D4	0.0333131
4647024	C.granulatus	CG70_09	288	hygrophil	28.05.2020	2020	14:23:00	15:23:00	8	70	D3	0.0182311
84023136	C.granulatus	CG70_08	291	hygrophil	28.05.2020	2020	13:08:00	14:08:00	8	70	D3	0.0151565
34871476	A.parallelus	AP70_10	299	hygrophil	11.06.2020	2020	12:42:00	13:42:00	29	70	D4	0.0517814
98910824	C.granulatus	CG70_12	303	hygrophil	12.06.2020	2020	11:27:00	12:27:00	32	70	D3	0.0301318

## Sheet: Data_and_metadata
recordUID	Unique ID of the filming record.
species	Species information.
speciesID	Unique ID of each individual.
weight_mg	Body weight of the individual in mg.
habPref	Habitat preference of the species. Either hygrophil, xerophil or not specified (nsp).
date	Date at which the filming record took place (day - month - year)
year	Year at which the filming record took place.
timeStart	Start time of the filming record.
timeStop	End time of the filming record.
temperature	Set temperature of the environmental chamber.
relative humidity	Relative humidity of the environmental chamber. Either 50% or 70%.
chamber ID	Unique ID of the environmental chamber.
avg.speed.mPs	Average measured movement speed in meters per second.
